# Supplementary material for: New ligation independent cloning vectors for expression of recombinant proteins with a self-cleaving CPD/6xHis-tag
Source: BMC Biotechnol. 2017 Jan 5;17:1. doi: 10.1186/s12896-016-0323-4 (PMC5216533; doi:10.1186/s12896-016-0323-4)
Supplement: Additional file 2: Table S1. — List of proteins examined for expression and solubility. IDP# Identification protein number relative to CSGID targets (http://csgid.org/); Locus ID for NCBI; Expression: expressed proteins are highlighted in yellow (1-Low expression, 2-Medium expression, 3-High expression). Non-expressed proteins are highlighted in white; Solubility: soluble proteins are highlighted in yellow (1-Low solubility, 2-Medium solubility, 3-High solubility). Non-soluble proteins are highlighted in white (0-undetectable solubility); Purified: proteins purified by single step on Ni-NTA resin and desalting. Purified proteins are highlighted in yellow (1-Low solubility, 2-Medium, 3-High). Non-purified proteins are highlighted in white (0-undetectable); InsP6 cleavage: proteins cleaved by InsP6 CPD autoprocessing activation and purified by “negative” Ni-NTA purification step. Soluble proteins after the cleavage are highlighted in yellow (1-Low solubility, 2-Medium, 3-High). Proteins lost after InsP6-cleavage/Ni-NTA purification are highlighted in white (0-undetectable). (XLSX 16 kb) [file 12896_2016_323_MOESM2_ESM.xlsx]

## Sheet: Sheet1
Additional Files 2: Table S1. List of proteins examined expression and solubility
Table Legend:
IDP# Identification protein number relative to CSGID targets (http://csgid.org/)
Locus ID for NCBI
Expression: expressed proteins are highlighted in yellow (1-Low expression, 2-Medium expression, 3-High expression). Non-expressed proteins are highlighted in white (0-undectabale expression)
Solubility: soluble proteins are highlighted in yellow (1-Low solubility, 2-Medium solubility, 3-High solubility). Non-soluble proteins are highlighted in white (0-undetectable solubility)
Purified: proteins purfied by single step on Ni-NTA resin and desalting. Purified proteins are highlighted in yellow (1-Low solubility, 2-Medium, 3-High). Non-purified proteins are highlighted in white (0-undetectable)
InsP6 cleavege: proteins cleaved by InsP6 CPD autoprocessing activation and purfied by "negative" Ni-NTA purifcation step.. Soluble proteins after the cleavage are highlighted in yellow (1-Low solubility, 2-Medium, 3-High). Proteins lost after InsP6-cleavage/Ni-NTA purification are highlighted in white (0-undetectable)
		pCPD					pMCSG53			Combined (pCPD &pMCSG53)
CSGID IDP#	NCPI ID	Expression	Solubility	Purified	InsP6 Cleavage		Expression	Solubility		Expression	Sol/Cleavage		Mw	pI	Aliphatic Index	Name of Gene	Target Source strain
IDP00511	YPO0670	3	3	2	2		3	3		3	3		21985.8	5.3	77.42	mdaB; putative modulator of drug activity	Yersinia pestis CO92
IDP95242	AHB32886	2	2	2	1		3	1		3	1		45060	8.42	103.18	wafV	Acinetobacter baumannii
IDP91876	HMPREF0023_2561	2	2	0	0		0	0		2	0		67455.7	9.68	90.34	ftsI; penicillin binding protein 3	Acinetobacter sp. ATCC 27244
IDP91877	CAB89086	3	3	3	0		0	0		3	0		40960.6	7.13	83.64	fox-4; beta-lactamase class C	Escherichia coli
IDP95475	NP_721439	2	2	1	1		3	3		3	3		26282.1	6.47	91.27	GTP pyrophosphokinase	Streptococcus mutans UA159
IDP95363	WP_000905877	3	3	3	3		3	1		3	3		39271.6	4.89	82.45	LD-carboxypeptidase	Bacillus cereus ATCC 10987
IDP95473	NP_816307	0	0	0	0		0	0		0	0		27845.8	5.56	90.38	hypothetical protein EF2671	Enterococcus faecalis V583
IDP95474	NP_230869	0	0	0	0		0	0		0	0		29138	6.19	95.41	hypothetical protein VC1224	Vibrio cholerae O1 biovar El Tor str. N16961
IDP95461	YP_028080	1	1	1	1		3	0		3	1		29412.2	5.58	106.93	DNA-binding response regulator	Bacillus anthracis str. Sterne
IDP95462	YP_494944	2	0	0	0		0	0		2	0		52374.9	6.7	101.79	sensor histidine kinase	Staphylococcus aureus subsp. aureus USA300_FPR3757
IDP95105	YP_002921124	3	0	0	0		0	0		3	0		22581.2	5.87	80.47	fimbriae stability-associated protein	Klebsiella pneumoniae subsp. pneumoniae NTUH-K2044a
IDP95111_46-end	YP_002920874	1	1	1	1		3	3		3	3		37797.7	5.52	97.31	multidrug resistance secretion protein	Klebsiella pneumoniae subsp. pneumoniae NTUH-K2044a
IDP95112_22-end	YP_002917868	0	0	0	0		0	0		0	0		11024.6	10.2	88.32	pullulanase-specific T2SS component I	Klebsiella pneumoniae subsp. pneumoniae NTUH-K2044a
IDP95115	YP_002917873	0	0	0	0		0	0		0	0		70332	6.43	101.23	pullulanase-specific T2SS secretin	Klebsiella pneumoniae subsp. pneumoniae NTUH-K2044a
IDP95146_28-end	YP_002919622	3	0	0	0		3	0		3	0		28233.2	6.39	78.99	hypothetical protein KP1_2907	Klebsiella pneumoniae subsp. pneumoniae NTUH-K2044a
IDP95147_55-end	YP_002921607	0	0	0	0		0	0		0	0		15101	10.32	86.37	hypothetical protein KP1_5095	Klebsiella pneumoniae subsp. pneumoniae NTUH-K2044a
IDP95148	YP_002921126	3	0	0	0		3	0		3	0		90771.6	6.45	69.96	fimbrial biogenesis outer membrane usher protein mrkC precursor	Klebsiella pneumoniae subsp. pneumoniae NTUH-K2044a
IDP95149	YP_002921608	0	0	0	0		3	3		3	3		30658.2	9.37	93.47	hypothetical protein KP1_5096	Klebsiella pneumoniae subsp. pneumoniae NTUH-K2044a
IDP95158	YP_002921135	2	2	0	0		2	2		2	2		23503.6	9.93	78.37	tyrosine recombinase	Klebsiella pneumoniae subsp. pneumoniae NTUH-K2044a
IDP95166_65-end	YP_002919585	2	1	1	1		0	0		2	1		66093.9	7.3	83.18	peptidoglycan synthetase	Klebsiella pneumoniae subsp. pneumoniae NTUH-K2044a
IDP95171	YP_002917278	2	2	2	2		3	3		3	3		28336.2	5.1	85.12	metal-dependent hydrolase-like protein	Klebsiella pneumoniae subsp. pneumoniae NTUH-K2044a
IDP95106_30-end	YP_002921606	0	0	0	0		0	0		0	0		12700.6	9.46	88.33	hypothetical protein KP1_5094	Klebsiella pneumoniae subsp. pneumoniae NTUH-K2044a
IDP95107_83-end	YP_002917874	1	1	1	0		3	3		3	3		21397.3	5.44	103.57	pullulanase-specific T2SS component C	Klebsiella pneumoniae subsp. pneumoniae NTUH-K2044a
IDP95107_181-280	YP_002917874	0	0	0	0		3	3		3	3		11230.7	4.81	106.34	pullulanase-specific T2SS component C	Klebsiella pneumoniae subsp. pneumoniae NTUH-K2044a
IDP95135_233-end	YP_002920370	2	2	1	1		1	1		2	1		36277.1	4.9	102.29	putative transmembrane protein	Klebsiella pneumoniae subsp. pneumoniae NTUH-K2044a
IDP95155_23-202	YP_002921128	3	1	1	0		0	0		3	0		18629.5	4.59	73.87	type 3 fimbrial protein mrkA precursor	Klebsiella pneumoniae subsp. pneumoniae NTUH-K2044a
IDP95162	YP_002921134	1	1	1	1		2	0		2	1		23043.5	9.8	93.33	tyrosine recombinase	Klebsiella pneumoniae subsp. pneumoniae NTUH-K2044a
IDP95164_160-end	YP_002918285	2	2	2	1		0	0		2	1		7815.2	10.87	108.84	putative regulatory protein	Klebsiella pneumoniae subsp. pneumoniae NTUH-K2044a
IDP95179_20-414	YP_002921604	0	0	0	0		0	0		0	0		43150.3	7.94	101.01	outer membrane porin HofQ	Klebsiella pneumoniae subsp. pneumoniae NTUH-K2044a
IDP95180_1-237	YP_002917865	3	3	3	3		0	0		3	3		26322.1	5.29	94.05	pullulanase-specific T2SS integral cytoplasmic membrane protein	Klebsiella pneumoniae subsp. pneumoniae NTUH-K2044a
IDP95180_309-end	YP_002917865	3	3	3	1		3	3		3	3		9992.3	6.56	94.44	pullulanase-specific T2SS integral cytoplasmic membrane protein	Klebsiella pneumoniae subsp. pneumoniae NTUH-K2044a
IDP95121_36-198	YP_002917867	0	0	0	0		0	0		0	0		18914.3	10.85	82.13	pullulanase-specific T2SS component J	Klebsiella pneumoniae subsp. pneumoniae NTUH-K2044a
IDP95131_30-248	YP_002917863	2	2	0	0		3	0		3	0		24154.7	11.13	82.05	pullulanase-specific T2SS component N	Klebsiella pneumoniae subsp. pneumoniae NTUH-K2044a
IDP95165_217-511	YP_002918834	2	2	1	0		1	1		2	1		33599.4	7.65	84.39	glucosyltransferase MdoH	Klebsiella pneumoniae subsp. pneumoniae NTUH-K2044a
IDP95165_704-842	YP_002918834	2	2	0	0		0	0		2	0		16230.6	9.84	85.79	glucosyltransferase MdoH	Klebsiella pneumoniae subsp. pneumoniae NTUH-K2044a
IDP95165_1-138	YP_002918834	3	3	2	2		0	0		3	2		15849.7	8.06	67.9	glucosyltransferase MdoH	Klebsiella pneumoniae subsp. pneumoniae NTUH-K2044a
IDP05215	CD3091	3	3	3	3		0	0		3	3		66122.3	5.95	65.87	treA; trehalose-6-phosphate hydrolase	Clostridium difficile 630
IDP91380	VV1_1472	0	0	0	0		0	0		0	0		43190.5	8.43	110.79	hypothetical protein VV1_1472	Vibrio vulnificus CMCP6
IDP91330	VV2_0263	0	0	0	0		0	0		0	0		61488.6	5.56	89.29	ABC transporter ATPase	Vibrio vulnificus CMCP6
IDP04442	YPO0494	1	1	1	1		0	0		1	1		47733.4	6.05	89.79	b0053; survival protein SurA precursor	Yersinia pestis CO92
Total		28	24	20	16	0	18	13		30	21
Success Rate		0.7	0.6	0.5	0.4		0.45	0.325		0.75	0.525
